# Supplementary material for: Isolation of Bacterial and Fungal Microbiota Associated with Hermetia illucens Larvae Reveals Novel Insights into Entomopathogenicity
Source: Microorganisms. 2022 Jan 29;10(2):319. doi: 10.3390/microorganisms10020319 (PMC8878651; doi:10.3390/microorganisms10020319)
Supplement: Supplementary file 1 [file microorganisms-10-00319-s001.zip]

Archive with 1 entries (1 files):
- microorganisms-1537316-supplementary.pdf
